# Supplementary material for: Prognostic Value of Strain by Speckle Tracking Echocardiography in Patients with Arrhythmogenic Right Ventricular Cardiomyopathy
Source: J Cardiovasc Dev Dis. 2024 Dec 3;11(12):388. doi: 10.3390/jcdd11120388 (PMC11678278; doi:10.3390/jcdd11120388)
Supplement: Supplementary file 1 [file jcdd-11-00388-s001.zip]

Archive with 1 entries (1 files):
- jcdd-3073863-supplementary.pdf
